# Supplementary material for: High-Performance Waveguide-Integrated Ge/Si Avalanche Photodetector with Lateral Multiplication Region
Source: Micromachines (Basel). 2022 Apr 19;13(5):649. doi: 10.3390/mi13050649 (PMC9145896; doi:10.3390/mi13050649)
Supplement: Supplementary file 1 [file micromachines-13-00649-s001.zip]

Archive with 1 entries (1 files):
- micromachines-1659321-supplementary.pdf
